# Supplementary material for: Control of microglial dynamics by the Arp2/3 complex and the autism- and schizophrenia-associated protein CYFIP1
Source: Proc Natl Acad Sci U S A. 2026 Mar 12;123(11):e2532488123. doi: 10.1073/pnas.2532488123 (PMC12993954; doi:10.1073/pnas.2532488123)
Supplement: Supplementary file 2 — Dataset S01 (XLSX) [file pnas.2532488123.sd01.xlsx]

## Sheet: 1D
		DMSO			CK666
0.5	0.5	321	218.2	185.111	81.1429	63.2857	127.941
1	1	294.5	202.333	184.111	48.1429	64.4286	127.412
1.5	1.5	300.333	221	191.111	49.4286	73.7143	133.588
2	2	233.667	187.867	173.833	38.7143	67	99.2353
2.5	2.5	273.833	180.467	188	47.1429	71.8571	115.235
3	3	261.167	191.4	197	66.5714	61.2143	113.235
3.5	3.5	263.167	185.2	179.667	56.1429	65	99.2353
4	4	215.667	163.333	192.667	32.5714	68.6429	108.706
4.5	4.5	297.667	157.6	154.833	74.5714	52.7143	109.765
5	5	298.667	150.533	165.611	47.4286	54.7143	129.176
5.5	5.5	222.667	162.067	181.667	62.2857	62.9286	137
6	6	239.5	165.933	169.222	58.8571	59.7857	129.353
6.5	6.5	270.333	170.133	147.333	59.2857	54.5	128.588
7	7	219.167	167.4	162.667	44.1429	74.1429	114.235
7.5	7.5	257.5	149	164.5	42.1429	69.9286	121.647
8	8	255.5	152	160.167	44.4286	72.2143	109.176
8.5	8.5	212.333	162.8	153.278	53.7143	68.1429	124.647
9	9	222.333	141.333	159	49.7143	57.7857	133.118
9.5	9.5	252.5	143.333	152.667	51.5714	71.3571	137.824

## Sheet: 1E
Treatment	Animal	Slice	FOV	SI		Animal	DMSO	CK666
DMSO	1	1		354.632		1	258.5	53.0526
DMSO	1	1		267.579		2	172.207	64.9135
DMSO	1	1		256.632		3	171.708	121.006
DMSO	1	1		211.947
DMSO	1	1		191.158
DMSO	1	1		269.053
DMSO	2	1		178.474
DMSO	2	1		253.316
DMSO	2	1		109.895
DMSO	2	1		110.684
DMSO	2	1		160.263
DMSO	2	1		90.5263
DMSO	2	1		129.105
DMSO	2	1		104.737
DMSO	2	1		270.105
DMSO	2	2		186.421
DMSO	2	2		120
DMSO	2	2		190.579
DMSO	2	2		198.842
DMSO	2	2		218.789
DMSO	2	2		261.368
DMSO	3	1		194.316
DMSO	3	1		219.842
DMSO	3	1		199.895
DMSO	3	1		153.368
DMSO	3	1		195.895
DMSO	3	1		199.421
DMSO	3	1		144.158
DMSO	3	1		201.263
DMSO	3	2		129.316
DMSO	3	2		131.158
DMSO	3	2		170.632
DMSO	3	2		154.474
DMSO	3	2		116.211
DMSO	3	2		139.895
DMSO	3	3		230.895
DMSO	3	3		164.263
DMSO	3	3		187.579
DMSO	3	3		158.158
CK666	1	3		46
CK666	1	3		36.7895
CK666	1	3		63.7895
CK666	1	3		61.6316
CK666	1	3		56.1579
CK666	1	3		73.4211
CK666	1	3		33.5789
CK666	2	6		62
CK666	2	6		61.2105
CK666	2	6		53.8947
CK666	2	6		43
CK666	2	6		90.8421
CK666	2	6		53.0526
CK666	2	6		24.9474
CK666	2	6		73.8947
CK666	2	7		96.5789
CK666	2	7		104.368
CK666	2	7		71.8947
CK666	2	7		92.3684
CK666	2	7		34.3684
CK666	2	7		46.3684
CK666	3	4		197.789
CK666	3	4		143.947
CK666	3	4		69.7368
CK666	3	4		188.053
CK666	3	4		103.579
CK666	3	5		146.421
CK666	3	5		85.4737
CK666	3	5		93.4737
CK666	3	5		98
CK666	3	5		137.789
CK666	3	5		78.1053
CK666	3	6		138.105
CK666	3	6		127.368
CK666	3	6		83.4737
CK666	3	6		78.4211
CK666	3	6		139.895
CK666	3	6		147.474

## Sheet: 1G
	DMSO		CK666
0	100	100	100	100
0.5	83.1629	76.4307	76.0945	75.0389
1	67.4804	66.2905	71.2371	64.8279
1.5	57.0157	61.7939	62.298	59.8955
2	44.0241	50.5337	56.7875	51.3327
2.5	36.5268	44.0826	51.2273	46.0519
3	30.64	34.138	43.5924	37.8228
3.5	25.067	30.5501	39.0716	26.6684
4	21.2566	25.3098	31.6808	23.0809
4.5	17.2143	22.8026	27.453	20.0128
5	15.439	17.6022	23.7016	18.7668
5.5	12.9149	15.2462	22.6323	17.8504
6	12.1179	12.9339	20.8776	17.2556
6.5	10.1764	12.5457	19.4145	14.7073
7	9.97641	12.3675	18.8801	11.4999
7.5	9.60267	10.6452	17.7693	11.236
8	9.36571	9.71776	16.3754	9.69024
8.5	9.23158	8.73216	16.0094	9.64416
9	9.20953	8.41354	15.5773	7.79541
9.5	9.13005	8.08607	14.7292	7.69767

## Sheet: 1H
Treatment	Animal	Slice	ROI	Speed			Animal	DMSO	CK666
DMSO	1	1	1	2.94027			1	3.49307	3.37584
DMSO	1	1	1	3.26314			2	4.16592	3.74257
DMSO	1	1	1	2.34786
DMSO	1	1	1	3.56323
DMSO	1	1	1	3.82493
DMSO	1	1	2	4.32325
DMSO	1	1	2	3.70291
DMSO	1	1	2	4.27067
DMSO	1	1	2	3.49873
DMSO	1	1	2	3.36836
DMSO	1	3	1	3.383
DMSO	1	3	1	3.334
DMSO	1	3	1	4.19565
DMSO	1	3	1	3.42733
DMSO	1	3	1	2.95275
DMSO	2	1	3	4.44129
DMSO	2	1	3	3.83257
DMSO	2	1	3	3.05257
DMSO	2	1	3	2.98657
DMSO	2	3	1	4.03457
DMSO	2	3	1	4.22422
DMSO	2	3	1	4.2738
DMSO	2	3	1	3.1374
DMSO	2	3	2	4.28757
DMSO	2	3	2	4.61985
DMSO	2	3	2	5.7704
DMSO	2	3	3	3.85492
DMSO	2	3	3	4.47986
DMSO	2	3	3	4.26667
DMSO	2	3	3	5.19725
DMSO	2	3	3	4.19529
CK666	1	1	1	3.09747
CK666	1	1	1	4.25967
CK666	1	1	1	3.021
CK666	1	1	1	3.90933
CK666	1	1	2	2.5903
CK666	1	1	2	2.722
CK666	1	1	3	2.443
CK666	1	1	3	2.7825
CK666	1	1	3	3.27707
CK666	1	1	3	3.22729
CK666	1	1	3	3.40832
CK666	1	1	3	2.43821
CK666	1	4	2	3.09975
CK666	1	4	2	4.3264
CK666	1	4	2	3.04973
CK666	1	4	2	4.11494
CK666	1	4	2	4.01612
CK666	1	4	2	4.24482
CK666	1	4	4	3.074
CK666	1	4	4	4.1685
CK666	1	4	4	3.7652
CK666	1	4	4	3.23284
CK666	2	4	1	3.71491
CK666	2	4	1	3.09927
CK666	2	4	1	3.38383
CK666	2	4	1	4.35727
CK666	2	4	1	3.43018
CK666	2	4	2	3.46567
CK666	2	4	2	3.80667
CK666	2	4	2	4.32512
CK666	2	4	2	4.1002

## Sheet: 2B
Distance from soma (µm)	DMSO			CK666
5	11.6667	10.2778	10.3889	5.85714	10.5	7.88235
6	12.6667	10.6111	11	5.71429	11	8.11765
7	12.5	10.8889	11.6667	5.71429	11.0714	8.47059
8	13.1667	11.0556	12.1111	6.28571	11.5714	9.11765
9	13.8333	11.3889	12.7778	6.28571	12.3571	9.41176
10	15.1667	12.1111	13.5	6.28571	12.8571	10
11	15.8333	12.8333	14.0556	6.42857	13.4286	10.6471
12	18.6667	13.8333	15.7778	6.14286	14.2857	11.1765
13	19.8333	14.9444	16.6667	6	15.2143	11.3529
14	21.5	15.8889	18.3889	5.71429	15.6429	11.8235
15	21.6667	16.7222	20.2222	5.71429	16.1429	11.7059
16	23.1667	17.7778	21.7778	5.71429	16.7857	11.7647
17	24.8333	18.3333	23.2222	5.28571	17.3571	11.1765
18	24.8333	19.6667	24.3889	5.14286	18.3571	12.5294
19	23.8333	20.7778	25.4444	5.14286	18.9286	13.1765
20	23.8333	21.0556	27.0556	5	19.0714	13.4118
21	23.6667	21.4444	27.4444	4.71429	20.2143	13.5882
22	23.1667	22.1111	28.3889	4.42857	21.4286	13.7059
23	21.8333	22.5556	28.6111	4.71429	21.7857	13.2353
24	21	22.7222	29.2222	5	22.5	12.8235
25	20	23.3333	28.7222	4.71429	22.7143	12.5294
26	19.5	23.6111	28	4.42857	23.2143	11.7059
27	18.1667	23.1111	28.1667	4.28571	22.7857	11.8824
28	18	23.2778	27.8333	4.42857	23.0714	11.9412
29	17.6667	23.3889	28.1111	4.14286	22.5714	11.2941
30	16.8333	23.5	27.0556	3.85714	23.0714	10.8824
31	15.3333	22.3889	25.9444	3.42857	23.0714	9.94118
32	15	21.8333	25.1667	3.28571	22.5	9.35294
33	14.6667	21.1111	24.1667	3.42857	22.8571	9.05882
34	13.1667	19.6667	23.4444	3	22.9286	8.52941
35	12	18.6667	21.5556	3.14286	23.8571	8.41176
36	10	17.1111	21.2222	3.28571	24	7.41176
37	9.5	15.9444	20.3333	3	23.7857	7.23529
38	9.16667	14.5556	19.1667	3.14286	23	7.05882
39	7.66667	13.5	18.5	2.71429	23.1429	6.88235
40	6.83333	12.4444	17.2778	2.57143	22.3571	6.64706
41	5.66667	12.3333	16.2778	2.28571	21.8571	6.23529
42	4.5	11.2222	14.8333	1.57143	21.6429	6.17647
43	4.33333	10.5556	14.3889	1.57143	20.6429	6.47059
44	3.83333	9.16667	12.7778	1.57143	20.3571	6.11765
45	3.5	8.61111	12.2222	1.57143	19.5	6.17647
46	3.33333	7.88889	11.3889	1.42857	18.8571	6.05882
47	2.83333	6.83333	10.7778	1.14286	17.0714	5.70588
48	2	6.11111	10.1667	0.857143	15.6429	5.52941
49	1	5.33333	9.38889	0.714286	14.5714	5.52941
50	0.333333	4.77778	8.83333	0.571429	13.2143	5
51	0.333333	4.11111	7.94444	0.285714	12.5	4.17647
52	0.166667	3.77778	7.61111	0.285714	11.2143	4
53	0	3.16667	6.61111	0.285714	10.5714	3.88235
54	0	3	5.77778	0	9.35714	3.58824
55	0	2.94444	4.88889	0	8.35714	3.29412
56	0	2.94444	3.83333	0	7	3
57	0	2.44444	2.88889	0	6.42857	2.88235
58	0	2.05556	2.5	0	5.21429	2.17647
59	0	1.88889	2.16667	0	4.57143	1.94118
60	0	1.44444	1.94444	0	3.5	1.41176

## Sheet: 2C
Treatment	Animal	Slice	Cell	BRANCHES			Animal	DMSO	CK666
DMSO	1	1	1	2			1	8.83333	1.85714
DMSO	1	1	2	11			2	11.8824	13
DMSO	1	1	3	12			3	18.1667	6
DMSO	1	1	4	12
DMSO	1	1	5	6
DMSO	1	1	6	10
DMSO	2	1	1	15
DMSO	2	1	10	18
DMSO	2	1	2	11
DMSO	2	1	3	11
DMSO	2	1	4	18
DMSO	2	1	5	13
DMSO	2	1	6	12
DMSO	2	1	7	10
DMSO	2	1	8	5
DMSO	2	1	9	17
DMSO	2	2	1	4
DMSO	2	2	2	5
DMSO	2	2	3	13
DMSO	2	2	4	21
DMSO	2	2	5	17
DMSO	2	2	6	4
DMSO	2	2	7	8
DMSO	2	3	1	17
DMSO	3	1	1	24
DMSO	3	1	2	18
DMSO	3	1	3	20
DMSO	3	1	4	25
DMSO	3	1	5	27
DMSO	3	1	6	14
DMSO	3	1	7	17
DMSO	3	1	8	34
DMSO	3	2	1	13
DMSO	3	2	2	21
DMSO	3	2	3	28
DMSO	3	2	4	17
DMSO	3	2	5	14
DMSO	3	2	6	11
DMSO	3	3	1	18
DMSO	3	3	2	11
DMSO	3	3	3	8
DMSO	3	3	4	7
CK666	1	3	1	1
CK666	1	3	2	1
CK666	1	3	3	2
CK666	1	3	4	2
CK666	1	3	5	3
CK666	1	3	6	0
CK666	1	3	7	4
CK666	2	6	1	12
CK666	2	6	2	18
CK666	2	6	3	19
CK666	2	6	4	18
CK666	2	6	5	20
CK666	2	6	6	7
CK666	2	6	7	16
CK666	2	6	8	10
CK666	2	7	1	11
CK666	2	7	2	13
CK666	2	7	3	15
CK666	2	7	4	7
CK666	2	7	5	5
CK666	2	7	6	11
CK666	3	4	1	3
CK666	3	4	2	7
CK666	3	4	3	1
CK666	3	4	4	6
CK666	3	4	5	2
CK666	3	5	1	9
CK666	3	5	2	12
CK666	3	5	3	13
CK666	3	5	4	5
CK666	3	5	5	9
CK666	3	5	6	6
CK666	3	6	1	3
CK666	3	6	2	4
CK666	3	6	3	4
CK666	3	6	4	4
CK666	3	6	5	8
CK666	3	6	6	6

## Sheet: 2D
Treatment	Animal	Slice	Cell	LENGTH			DMSO	CK666
DMSO	1	1	1	379.682		1	532.303	266.669
DMSO	1	1	2	529.127		2	587.96	810.695
DMSO	1	1	3	674.185		3	754.565	452.357
DMSO	1	1	4	555.358
DMSO	1	1	5	472.373
DMSO	1	1	6	583.093
DMSO	2	1	1	708.29
DMSO	2	1	10	712.472
DMSO	2	1	2	576.956
DMSO	2	1	3	512.356
DMSO	2	1	4	702.946
DMSO	2	1	5	589.972
DMSO	2	1	6	631.011
DMSO	2	1	7	492.476
DMSO	2	1	8	446.293
DMSO	2	1	9	719.103
DMSO	2	2	1	306.402
DMSO	2	2	2	453.831
DMSO	2	2	3	597.457
DMSO	2	2	4	754.201
DMSO	2	2	5	740.616
DMSO	2	2	6	386.884
DMSO	2	2	7	633.224
DMSO	2	3	1	618.791
DMSO	3	1	1	852.782
DMSO	3	1	2	711.912
DMSO	3	1	3	883.868
DMSO	3	1	4	1010.84
DMSO	3	1	5	1005.36
DMSO	3	1	6	636.365
DMSO	3	1	7	603.099
DMSO	3	1	8	1139.88
DMSO	3	2	1	789.531
DMSO	3	2	2	853.595
DMSO	3	2	3	1034.68
DMSO	3	2	4	744.155
DMSO	3	2	5	554.671
DMSO	3	2	6	566.746
DMSO	3	3	1	712.886
DMSO	3	3	2	455.619
DMSO	3	3	3	586.142
DMSO	3	3	4	440.035
CK666	1	3	1	231.385
CK666	1	3	2	271.081
CK666	1	3	3	208.371
CK666	1	3	4	264.83
CK666	1	3	5	397.071
CK666	1	3	6	233.358
CK666	1	3	7	260.587
CK666	2	6	1	708.668
CK666	2	6	2	1049.75
CK666	2	6	3	1000.55
CK666	2	6	4	1079.84
CK666	2	6	5	1184.31
CK666	2	6	6	584.169
CK666	2	6	7	853.417
CK666	2	6	8	524.574
CK666	2	7	1	652.905
CK666	2	7	2	891.927
CK666	2	7	3	957.417
CK666	2	7	4	504.383
CK666	2	7	5	569.005
CK666	2	7	6	788.818
CK666	3	4	1	401.409
CK666	3	4	2	501.828
CK666	3	4	3	267.322
CK666	3	4	4	482.952
CK666	3	4	5	294.791
CK666	3	5	1	617.796
CK666	3	5	2	538.027
CK666	3	5	3	659.51
CK666	3	5	4	423.962
CK666	3	5	5	633.627
CK666	3	5	6	426.735
CK666	3	6	1	324.66
CK666	3	6	2	421.811
CK666	3	6	3	347.958
CK666	3	6	4	492.338
CK666	3	6	5	447.059
CK666	3	6	6	408.291

## Sheet: 2F
Treatment	Animal	Slice	Blebs				DMSO	CK666
DMSO	1	1	20				19.6154	47.7273
DMSO	1	2	19.2308				7.10784	68.007
DMSO	2	1	5.88235				4.7619	64.3818
DMSO	2	2	8.33333
DMSO	3	3	7.14286
DMSO	3	2	0
DMSO	3	1	7.14286
CK666	1	3	45.4545
CK666	1	4	50
CK666	2	4	76.9231
CK666	2	3	59.0909
CK666	3	4	76.9231
CK666	3	5	44
CK666	3	6	72.2222

## Sheet: 2G
Treatment	Animal	Slice	FOV	Cell Size			DMSO	CK666
DMSO	1	1	1	841.591			978.921	625.75
DMSO	1	1	2	1064.15			619.984	555.381
DMSO	1	2	1	1031.02			665.171	507.099
DMSO	2	3	1	634.897			797.675	529.308
DMSO	2	4	1	605.071
DMSO	3	3	1	552.527
DMSO	3	2	1	622.483
DMSO	3	1	1	820.503
DMSO	4	2	1	781.6
DMSO	4	1	1	813.75
CK666	1	4	1	702.563
CK666	1	3	1	548.937
CK666	2	5	1	555.381
CK666	3	6	1	494.081
CK666	3	5	1	511.756
CK666	3	4	1	515.46
CK666	4	3	1	618.893
CK666	4	3	2	439.724

## Sheet: 3E
		siCtrl	siR1	siR2
		184.921	169.264	172.494
		105.533	144.085	160.018
		106.439	136.562	178.747
		96.08	153.135	249.569
		106.242	388.71	176.689
		120.008	95.065	279.219
		133.056	518.28	215.458
		131.825	135.626	130.732
		101.171	189.51	144.971
		130.624	288.879	330.661
		73.195	225.403	153.932
		187.954	167.118	202.676
		138.236	135.35	181.82
		107.483	144.981	87.03
		98.738	254.502	111.038
		109.62	179.387	239.259
		197.142	471.329	214.394
		220.224	356.244	227.796
		116.916	244.35	319.583
		141.141	220.293	370.444
		125.877	86.577	335.141
		102.008	298.322	239.928
		99.605	251.341	200.972
		109.551	255.27	94.189
		109.964	204.458	104.046
		104.066	325.018	227.235
		115.676	183.444	182.676
		81.555	192.563	207.974
		112.15	348.681	137.093
		105.247	215.95	185.394
		108.438	249.628	101.673
		92.968	297.584	188.722
		130.949	353.112	245.994
		93.106	226.9	182.755
		72.633	209.835	132.111
		127.512	142.381	297.416
		95.538	246.014	273.438
		81.821	152.13	342.763
		156.433	70.26	449.379
		119.486	286.407	270.661
		183.08	239.593	446.366
		126.488	115.873	166.704
		91.176	92.82	98.827
		116.769	356.598	156.03
		84.352	102.254	139.486
		74.632	276.796	217.122
		74.977	263.109	75.391
		74.81	148.28	299.543
		123.928	207.885	271.164
		82.963	230.219	266.811
		80.915	216.246	296.638
		92.85	265.295	131.067
		67.956	345.471	90.358
		89.393	190.456	154.247
		88.95	282.133	223.926
		117.31	220.726	196.649
		147.807	197.841	98.876
		71.885	124.696	217.417
		154.641	235.989	107.532
		121.485	281.552	165.808
		75.41	383.521	185.049
		85.74	166.783	169.412
		101.574	205.729	155.015
		98.778	215.596	165.227
		83.386	240.243	280.125
		98.591	182.312	131.943
		67.04	170.869	208.614
		92.485	320.223	186.98
		72.131	153.558	481.816
		81.496	252.267	200.549
		103.307	194.05	202.578
		84.932	221.159	200.874
		106.577	252.946	156.837
		137.763	240.608	167.462
		96.7	394.451	235.172
		112.623	229.392	96.326
		127.807	159.112	140.53
		102.352	291.823	128.201
		97.34	227.048	195.153
		101.279	141.643	298.135
		147.167	145.779	208.801
		102.805	206.103	173.174
		121.702	485.174	140.894
		105.119	212.07	197.9
		66.016	351.852	143.75
		101.752	121.476	141.003
		84.716	147.866	133.991
		140.116	311.203	163.218
		153.735	226.753	206.044
		124.518	458.951	162.342
		213.823	133.47	161.209
		163.208	295.299	118.275
		161.987	256.609	246.733
		201.228	343.866	164.351
		185.138	171.825	149.816
		188.151	247.845	130.358
		98.847	249.677	97.96
		178.471	106.439	214.877
		111.225	280.725	196.226
		110.191	127.561	354.166
		92.298	208.072	274.216
		124.075	167.275	89.275
		112.83	122.106	280.784
		153.43	158.629	158.787
		223.69	204.37	106.724
		242.331	155.232	137.389
		91.471	137.359	131.579
		127.325	125.05	104.804
		202.863	107.404	125.395
		167.226	164.981	170.328
		188.073	116.522	106.429
		172.307	548.423	126.616
		220.736	236.186	323.709
		118.738	220.391	453.81
		143.396	629.83	165.178
		182.351	379.493	123.74
		169.806	209.697	254.689
		191.263	548.826	124.991
		154.346	183.779	93.441
		144.489	381.394	108.064
		106.035	197.654	113.43
		232.287	439.68	115.971
		108.694	508.689	179.496
		164.764	542.583	114.002
		191.312	253.596	78.719
		165.631	157.763	89.679
		89.177	443.175	120.973
		67.05	251.42	154.454
		175.488	328.868	147.571
		143.721	315.85	109.334
		140.865	362.763	78.01
		157.576	320.124	176.295
		149.885	369.636	190.436
		145.257	408.848	118.876
		146.182	209.156	166.261
		198.836	367.43	133.154
		158.708	195.812	142.49
		271.311	397.445	106.626
		129.255	307.333	215.98
		135.862	382.841	163.966
		57.931	325.363	167.61
		120.323	158.048	142.017
		110.486	350.424	99.398
		120.924	511.456	97.399
		96.651	289.489	160.087
		115.36	125.149	132.928
		106.399	243.67	118.393
		102.914	234.689	143.908
		103.071	482.013	221.09
		124.991	313.773	93.086
		140.185	177.93	94.583
		101.673	114.809	94.839
		87.148	237.466	138.58
		122.549	333.684	142.568
		96.651	231.331	251.765
		88.832	214	179.466
		110.073	224.665	141.515
		95.331	237.555	93.608
		83.406	159.84	109.61
		105.799	226.802	189.451
		138.354	213.961	97.438
		127.65	416.952	142.667
		103.209	645.172	104.814
		133.696	266.88	130.88
		116.434	438.754	187.866
		155.862	207.481	516.695
		151.884	221.799	551.387
		112.19	455.711	284.96
		89.531	201.613	337.711
		130.013	185.601	126.419
		113.283	256.245	115.045
		138.058	293.162	243.65
		139.457	365.205	550.806
		134.021	307.392	242.321
		139.299	443.274	169.924
		95.006	438.813	514.637
		117.872	218.501	227.077
		163.189	344.457	292.424
		125.503	207.55	243.01
		185.502	274.699	141.249
		79.034	309.007	301.926
		169.382	723.093	404.909
		109.629	174.592	307.648
		139.043	328.1	209.904
		111.835	243.316	136.621
		114.484	211.105	326.298
		177.733	466.7	186.94
		204.252	376.746	283.955
		183.484	346.515	170.604
		113.204	333.31	266.063
		121.86	242.341	189.786
		116.759	303.384	269.677
		172.77	309.381	554.39
		260.932	799.754	170.2
		145.454	534.361	215.261
		154.572	629.081	125.464
		136.847	796.179	300.764
		133.41	302.547	654.694
		117.527	449.96	237.053
		223.217	397.612	480.034
		109.167	429.045	345.55
		89.216	230.445	187.629
		134.385	427.075	351.123
		163.267	278.017	199.712
		109.679	385.559	314.807
		82.874	344.329	218.294
		165.769	289.588	383.314
		118.935	230.051	465.952
		83.554	253.242	443.727
		144.016	265.826	376.785
		80.787	265.954	431.92
		122.116	207.826	140.806
		114.976	326.495	168.181
		105.11	292.512	300.725
		119.723	258.953	364.506
		345.934	268.889	549.919
		100.245	268.574	571.15
		114.494	247.619	474.608
		137.93	386.682	546.63
		92.19	218.116	264.527
		121.613	413.19	342.015
		111.865	155.744	194.522
		102.372	430.394	109.245
		110.969	363.619	97.96
		115.213	157.585	233.35
		142.234	133.45	239.15
		91.924	296.707	177.181
		115.951	451.605	236.836
		88.359	362.753	321.759
		66.459	410.059	369.823
		109.423	218.885	194.394
		126.015	125.543	323.423
		118.128	191.155	257.594
		95.568	196.974	620.416
		88.172	330.119	240.155
		79.359	438.616	261.631
		121.141	274.108	466.09
		100.629	189.215	477.572
		77.941	432.599	248.476
		112.032	245.856	368.051
		115.725	313.172	363.619
		87.995	501.766	537.246
		199.387	211.174	289.686
		78.167	308.79	386.219
		121.742	219.574	235.241
		82.904	181.888	348.258
		126.951		393.594
		158.974		500.644
		233.449		135.567
		223.828		487.517
		169.491		379.887
		94.031		304.26
		143.701		901.801
		181.288		361.817
		184.045		254.817
		130.328		499.177
		142.352		274.709
		147.778		188.811
		202.233		427.636
		141.259		444.377
		98.266		352.709
		98.108		266.703
		202.381		359.444
		155.911		272.847
		206.822		203.808
		161.357		347.44
		126.281		283.276
		105.868		228.171
		97.852		412.767
		93.273		221.317
		251.548		378.932
		105.395		392.807
		182.834		251.548
		218.757		320.449
		111.284
		192.809
		141.919
		188.21
		224.862
		176.719
		163.218
		127.079
		183.444
		341.65
		305.826
		241.681
		257.555
		298.401
		835.834
		143.08
		230.357
		279.297
		378.922
		170.574
		195.566
		357.455
		336.864
		344.329
		205.049
		229.273
		134.819
		310.257
		403.323
		185.443
		225.039
		306.2
		140.225
		179.21
		189.264
		161.396
		229.185
		146.813
		175.517
		334.304
		321.168
		280.637
		278.618
		275.27
		259.593
		212.513
		251.538
		120.954
		145.729
		254.788
		295.614
		278.5
		218.422
		156.039
		321.276
		526.946
		274.502
		132.475
		160.737
		242.341
		324.004
		231.469
		300.134
		104.607
		142.933
		156.611
		284.26
		198.038
		148.034
		199.643
		296.727
		172.563
		182.854
		236.856
		172.76
		214.168
		275.664
		244.33
		133.292
		101.407
		77.133
		166.044
		118.285

[truncated: 32 more sheets: 3F, 3G, 3J, 3L, 3M, 3O, 3P, 4B, 4C, 4D, 4F, 4G, 4I, 4J, 4L, S1C, S1E, S1G, S1H, S1I …]
